# Supplementary material for: Cytochrome P450 and P-gp Mediated Herb-Drug Interactions and Molecular Docking Studies of Garcinol
Source: Membranes (Basel). 2021 Dec 19;11(12):992. doi: 10.3390/membranes11120992 (PMC8705362; doi:10.3390/membranes11120992)
Supplement: Supplementary file 1 [file membranes-11-00992-s001.zip]

Archive with 1 entries (1 files):
- membranes-1500780-supplementary.pdf
